# Supplementary material for: Sharing pain: Using pain domain transfer for video recognition of low grade orthopedic pain in horses
Source: PLoS One. 2022 Mar 4;17(3):e0263854. doi: 10.1371/journal.pone.0263854 (PMC8896717; doi:10.1371/journal.pone.0263854)
Supplement: S1 File — (ZIP) [file pone.0263854.s001.zip]

Archive with 8 entries (7 files):
- Supporting Information/
- __MACOSX/._Supporting Information
- Supporting Information/.DS_Store
- __MACOSX/Supporting Information/._.DS_Store
- Supporting Information/Sharing_Pain_APPENDIX.pdf
- __MACOSX/Supporting Information/._Sharing_Pain_APPENDIX.pdf
- Supporting Information/Appendix_Fig_1_and_2_as_gifs.zip
- __MACOSX/Supporting Information/._Appendix_Fig_1_and_2_as_gifs.zip
