# Supplementary material for: Sharing pain: Using pain domain transfer for video recognition of low grade orthopedic pain in horses
Source: PLoS One. 2022 Mar 4;17(3):e0263854. doi: 10.1371/journal.pone.0263854 (PMC8896717; doi:10.1371/journal.pone.0263854)
Supplement: S2 File — (ZIP) [file pone.0263854.s002.zip]

Archive with 54 entries (53 files):
- Videos_large_for_humans/
- __MACOSX/._Videos_large_for_humans
- Videos_large_for_humans/.DS_Store
- __MACOSX/Videos_large_for_humans/._.DS_Store
- Videos_large_for_humans/test_clip_13.mp4
- __MACOSX/Videos_large_for_humans/._test_clip_13.mp4
- Videos_large_for_humans/test_clip_12.mp4
- __MACOSX/Videos_large_for_humans/._test_clip_12.mp4
- Videos_large_for_humans/test_clip_10.mp4
- __MACOSX/Videos_large_for_humans/._test_clip_10.mp4
- Videos_large_for_humans/test_clip_11.mp4
- __MACOSX/Videos_large_for_humans/._test_clip_11.mp4
- Videos_large_for_humans/test_clip_8.mp4
- __MACOSX/Videos_large_for_humans/._test_clip_8.mp4
- Videos_large_for_humans/test_clip_15.mp4
- __MACOSX/Videos_large_for_humans/._test_clip_15.mp4
- Videos_large_for_humans/test_clip_14.mp4
- __MACOSX/Videos_large_for_humans/._test_clip_14.mp4
- Videos_large_for_humans/test_clip_9.mp4
- __MACOSX/Videos_large_for_humans/._test_clip_9.mp4
- Videos_large_for_humans/test_clip_16.mp4
- __MACOSX/Videos_large_for_humans/._test_clip_16.mp4
- Videos_large_for_humans/test_clip_17.mp4
- __MACOSX/Videos_large_for_humans/._test_clip_17.mp4
- Videos_large_for_humans/test_clip_7.mp4
- __MACOSX/Videos_large_for_humans/._test_clip_7.mp4
- Videos_large_for_humans/test_clip_6.mp4
- __MACOSX/Videos_large_for_humans/._test_clip_6.mp4
- Videos_large_for_humans/test_clip_4.mp4
- __MACOSX/Videos_large_for_humans/._test_clip_4.mp4
- Videos_large_for_humans/test_clip_19.mp4
- __MACOSX/Videos_large_for_humans/._test_clip_19.mp4
- Videos_large_for_humans/test_clip_18.mp4
- __MACOSX/Videos_large_for_humans/._test_clip_18.mp4
- Videos_large_for_humans/test_clip_24.mp4
- __MACOSX/Videos_large_for_humans/._test_clip_24.mp4
- Videos_large_for_humans/test_clip_5.mp4
- __MACOSX/Videos_large_for_humans/._test_clip_5.mp4
- Videos_large_for_humans/test_clip_1.mp4
- __MACOSX/Videos_large_for_humans/._test_clip_1.mp4
- Videos_large_for_humans/test_clip_20.mp4
- __MACOSX/Videos_large_for_humans/._test_clip_20.mp4
- Videos_large_for_humans/test_clip_21.mp4
- __MACOSX/Videos_large_for_humans/._test_clip_21.mp4
- Videos_large_for_humans/test_clip_0.mp4
- __MACOSX/Videos_large_for_humans/._test_clip_0.mp4
- Videos_large_for_humans/test_clip_2.mp4
- __MACOSX/Videos_large_for_humans/._test_clip_2.mp4
- Videos_large_for_humans/test_clip_23.mp4
- __MACOSX/Videos_large_for_humans/._test_clip_23.mp4
- Videos_large_for_humans/test_clip_22.mp4
- __MACOSX/Videos_large_for_humans/._test_clip_22.mp4
- Videos_large_for_humans/test_clip_3.mp4
- __MACOSX/Videos_large_for_humans/._test_clip_3.mp4
